# Supplementary material for: TRIM8 Promotes Epileptiform Activity by Destabilizing the Glucocorticoid Receptor NR3C1 and Enhancing AMPA Receptor Phosphorylation
Source: Biomedicines. 2026 Jun 24;14(7):1425. doi: 10.3390/biomedicines14071425 (PMC13405928; doi:10.3390/biomedicines14071425)
Supplement: Supplementary file 1 [file biomedicines-14-01425-s001.zip]

Archive with 1 entries (1 files):
- biomedicines-4266156-supplementary.pdf
